# Supplementary material for: Dual Regulation of Sprouty 4 Palmitoylation by ZDHHC7 and Palmitoyl-Protein Thioesterase 1: A Potential Therapeutic Strategy for Cisplatin-Resistant Osteosarcoma
Source: Research (Wash D C). 2025 May 23;8:0708. doi: 10.34133/research.0708 (PMC12099059; doi:10.34133/research.0708)
Supplement: Supplementary 1 — Figs. S1 to S9 Tables S1 to S3 [file research.0708.f1.zip]

Archive with 10 entries (10 files):
- Figure S1.png
- Figure S2.tif
- Figure S3.tif
- Figure S4.tif
- Figure S5.tif
- Figure S6.tif
- Figure S7.tif
- Figure S8.png
- Figure S9.tif
- Supplementary Information.docx
